# Supplementary material for: Genetic Preference for Sweet Taste in Mothers Associates with Mother-Child Preference and Intake
Source: Nutrients. 2023 May 30;15(11):2565. doi: 10.3390/nu15112565 (PMC10255080; doi:10.3390/nu15112565)
Supplement: Supplementary file 1 [file nutrients-15-02565-s001.zip]

Archive with 4 entries (4 files):
- 1_Supplementary Figure S1.tiff
- 2_Supplementary Figure S2.pdf
- 3_Supplementary Table S1. STROBE-checklist-v4-cross-sectional Lif Holgerson et al.pdf
- 4_Supplementary Tables_230502.xlsx
