# Supplementary material for: Genetic Preference for Sweet Taste in Mothers Associates with Mother-Child Preference and Intake
Source: Nutrients. 2023 May 30;15(11):2565. doi: 10.3390/nu15112565 (PMC10255080; doi:10.3390/nu15112565)
Supplement: Supplementary file 1 [file nutrients-15-02565-s001.zip › 4_Supplementary Tables_230502.xlsx]

## Sheet: Table S2
Table S2. List of foods employed in the various diet scores.
	MOTHERS															CHILDREN
	preference score					n intakes/week by FFQ1					n intakes/week by FFQ2					n sweet intakes/week			sucrose g/week
FOOD ITEM	sweet	bitter	sour	umami		sweet	bitter	sour	umami		sweet	bitter	sour	umami		18 months old	36 months old		36 months old
SWEET TASTE
candies, sweets	ü					ü					ü
cookies and sweet roles	ü
honey, marmalade						ü					ü
jams and marmalades	ü
marzipan	ü
milk chocolate						ü					ü
raisins	ü					ü					ü
sodas						ü					ü
sweet soft drinks	ü					ü					ü
sweet cereals						ü					ü
sweet desserts						ü					ü
BITTER TASTE
beer with 2.25 % alcohol							ü					ü
beer with 3.5 % alcohol							ü					ü
bitter beer		ü
broccoli							ü					ü
Brussels sprouts		ü
coffee							ü					ü
dark chocolate		ü					ü					ü
dark roasted coffee		ü
grapefruit		ü					ü					ü
medium roasted coffee		ü
parsley		ü
thyme		ü
SOUR TASTE
orange juice			ü					ü					ü
natural yoghurt			ü					ü					ü
lemon			ü
orange			ü					ü					ü
white wine			ü					ü					ü
red wine			ü					ü					ü
UMAMI TASTE
cheese doodles				ü
ketchup				ü					ü					ü
cheese				ü					ü					ü
fish				ü
meat				ü
mushrooms									ü					ü
tomatoes									ü					ü
FOR SUCROSE ESTIMATION
candies																ü	ü		ü
dried fruits																ü	ü		ü
jam																ü	ü		ü
milk chocolate bar																ü	ü		ü
soft drinks																ü	ü		ü
chocolate drink																	ü		ü
cupcake																	ü		ü
flavored youghurt, fat, sugar																	ü		ü
fruit and nut bases sweets																	ü		ü
popsicle																	ü		ü
sugar, honey																	ü		ü
Swedish chocolate balls																	ü		ü
bread with sugar																			ü
berries frozen with sugar																			ü
biscuits																			ü
biscuits gluen-free																			ü
black pudding																			ü
cake																			ü
cake gluten-free																			ü
caviar (Swedish type)																			ü
chocolate drink from oats																			ü
cinnamon rolls																			ü
cinnamon rolls gluten-free																			ü
cream filled biscuits																			ü
cream filled biscuits gluten-free																			ü
cupcake gluten-free																			ü
dark chocolate																			ü
flavored cottage cheese																			ü
flavored curd cheese																			ü
flavored youghurt, low fat, low sugar																			ü
frosted flakes																			ü
fruitdrink low sugar																			ü
fruitdrink with sugar																			ü
fruitsoup																			ü
ice-cream (3 types)																			ü
marmalades																			ü
nutella																			ü
oat drink																			ü
ricepudding																			ü
semolina pudding																			ü
sponge cake																			ü
sponge cake gluten-free																			ü
whey cheese																			ü
yoghurt milkshake																			ü

## Sheet: Table S3
Table S3. List of retained maternal SNPs.
Gene	rs		Haplo-block	Chromo-some	Position	ObsHET	PredHET	HWpval	%Geno	Fam-Trio	Mend-Err	MAF	Alleles	Reference (PMID)	Function
CA6	rs1475734	1475734	22	1	8940569	0.227	0.224	1	97.8	0	0	0.129	G:T	30679524	bitter taste
CA6	rs1832262	1832262	31	1	8960846	0.477	0.497	0.4658	97.8	0	0	0.463	C:T	30679524	bitter taste
CA6	rs2274327	2274327	26	1	8949347	0.411	0.458	0.0517	98.3	0	0	0.355	C:T	30679524	bitter taste
CA6	rs2274328	2274328	27	1	8949385	0.484	0.494	0.7447	99	0	0	0.443	A:C	30679524	bitter taste
CA6	rs2274334	2274334	31	1	8967840	0.13	0.126	0.8962	99.5	0	0	0.068	G:T	30679524	bitter taste
CA6	rs2781087	2781087	21	1	8939784	0.379	0.414	0.1179	96.8	0	0	0.293	T:G	30679524	bitter taste
CA6	rs3737665	3737665	32	1	8970905	0.307	0.307	1	98.3	0	0	0.189	C:T	30679524	bitter taste
CA6	rs3765964	3765964	33	1	8974362	0.48	0.473	0.8788	95	0	0	0.385	G:A	30679524	bitter taste
CA6	rs3765965	3765965	31	1	8961939	0.284	0.295	0.5335	98.3	0	0	0.18	T:C	30679524	bitter taste
CA6	rs6577541	6577541	26	1	8948311	0.448	0.455	0.8426	91.3	0	0	0.35	G:C	30679524	bitter taste
CA6	rs6577546	6577546	36	1	8978963	0.361	0.379	0.3999	98	0	0	0.254	A:G	30679524	bitter taste
CA6	rs6691526	6691526	31	1	8960994	0.375	0.371	0.9601	98.5	0	0	0.246	A:G	30679524	bitter taste
CA6	rs6692694	6692694	23	1	8940823	0.18	0.176	0.9333	99.8	0	0	0.098	C:T	30679524	bitter taste
CA6	rs6697763	6697763	34	1	8977214	0.446	0.461	0.5732	98.5	0	0	0.359	C:T	30679524	bitter taste
CA6	rs7513804	7513804	38	1	8985065	0.485	0.486	1	99.3	0	0	0.416	T:C	30679524	bitter taste
CA6	rs7533137	7533137	37	1	8982388	0.372	0.38	0.7397	97.3	0	0	0.255	A:G	30679524	bitter taste
CA6	rs7545200	7545200	31	1	8957975	0.387	0.414	0.228	98	0	0	0.293	G:A	30679524	bitter taste
CA6	rs10864376	10864376	32	1	8970313	0.291	0.345	0.0122	75.3	0	0	0.222	C:T	30679524	bitter taste
CA6	rs11121278	11121278	29	1	8953933	0.186	0.198	0.3539	96.5	0	0	0.111	C:G	30679524	bitter taste
CA6	rs12138897	12138897	32	1	8971844	0.46	0.5	0.1251	98.8	0	0	0.497	G:C	30679524	bitter taste
CA6	rs12568902	12568902	25	1	8941902	0.21	0.223	0.3347	98.8	0	0	0.128	A:T	30679524	bitter taste
CA6	rs17032875	17032875	24	1	8941503	0.456	0.429	0.2696	98.5	0	0	0.311	T:C	30679524	bitter taste
CA6	rs17032907	17032907	28	1	8950346	0.286	0.288	0.9895	95	0	0	0.175	C:T	30679524	bitter taste
CA6	rs17032912	17032912	30	1	8955491	0.29	0.295	0.8176	99.8	0	0	0.18	G:C	30679524	bitter taste
FTO	rs1421085	1421085	66	16	53767042	0.501	0.476	0.358	98	0	0	0.391	T:C	34743743	fat intake
FTO	rs8050136	8050136	66	16	53782363	0.514	0.479	0.1889	99	0	0	0.398	C:A	23820787	fat intake
FTO	rs9939609	9939609	66	16	53786615	0.51	0.479	0.2493	99.3	0	0	0.398	T:A	34743743	fat intake
GNAT3	rs940541	940541	52	7	80521278	0.465	0.446	0.492	98.8	0	0	0.336	G:A	20660057	sweet taste
GNAT3	rs1107660	1107660	51	7	80520815	0.457	0.442	0.571	99.3	0	0	0.329	G:T	20660057	sweet taste
GNAT3	rs1524600	1524600	51	7	80508987	0.189	0.203	0.2501	99	0	0	0.115	G:A	20660057	sweet taste
GNAT3	rs2074673	2074673	45	7	80458665	0.437	0.448	0.6966	97.5	0	0	0.339	A:G	20660057	sweet taste
GNAT3	rs6467217	6467217	51	7	80508862	0.188	0.194	0.6257	98.3	0	0	0.109	T:C	20660057	sweet taste
GNAT3	rs6942728	6942728	46	7	80465612	0.161	0.17	0.456	96	0	0	0.094	T:C	20660057	sweet taste
GNAT3	rs6944302	6944302	48	7	80475575	0.14	0.139	1	98.3	0	0	0.075	C:T	20660057	sweet taste
GNAT3	rs6947745	6947745	47	7	80472427	0.296	0.328	0.0812	98.5	0	0	0.206	C:T	20660057	sweet taste
GNAT3	rs6961082	6961082	47	7	80471653	0.12	0.126	0.5242	99.8	0	0	0.068	C:A	20660057	sweet taste
GNAT3	rs6962693	6962693	51	7	80504716	0.414	0.468	0.0409	87.3	0	0	0.373	T:G	20660057	sweet taste
GNAT3	rs7792845	7792845	52	7	80522053	0.427	0.47	0.1196	82.3	0	0	0.377	C:T	20660057	sweet taste
GNAT3	rs10242727	10242727	49	7	80490414	0.224	0.233	0.5381	99.3	0	0	0.134	A:G	20660057	sweet taste
GNAT3	rs10258421	10258421	50	7	80502526	0.04	0.044	0.356	99.5	0	0	0.023	C:T	31872004	sweet taste
GNAT3	rs11760281	11760281	47	7	80475233	0.389	0.394	0.854	98.8	0	0	0.27	G:A	20660057	sweet taste
GNAT3	rs12532509	12532509	51	7	80512901	0.217	0.231	0.2812	99	0	0	0.134	A:G	20660057	sweet taste
GNAT3	rs17260734	17260734	51	7	80514039	0.504	0.5	0.9681	92.5	0	0	0.487	A:T	20660057	sweet taste
OR10G3	rs34162196	34162196	64	14	21569994	0.156	0.157	1	99	0	0	0.086	C:T	32193382	smell
OR10G3	rs35260863	35260863	64	14	21575814	0.138	0.142	0.8029	97.3	0	0	0.077	T:C	32193382	smell
OR2A5/OR6B1	rs10249294	10249294	57	7	144026044	0.468	0.464	0.9596	98.5	0	0	0.366	G:A	32193382	smell
OR52J2P	rs2445249	2445249	59	11	5027347	0.497	0.499	1	98.3	0	0	0.475	T:G	32193382	smell
OR5A1	rs7943953	7943953	60	11	59456671	0.321	0.39	0.0037	76.1	0	0	0.266	G:T	23910657	smell
PITX1	rs1122171	1122171	44	5	135174297	0.46	0.469	0.7532	99.3	0	0	0.376	T:C	31235808	caries
PTPNR2	rs5016019	5016019	58	7	158486720	0.233	0.248	0.3281	97.3	0	0	0.145	A:G	35052758	Sweet Taste Preference
PTPNR2	rs10256091	10256091	58	7	158506402	0.246	0.256	0.5314	99.5	0	0	0.15	A:G	35052758	Sweet Taste Preference
PTPNR2	rs2091718	2091718	58	7	158511954	0.239	0.247	0.5744	98.3	0	0	0.145	A:G	35052758	Sweet Taste Preference
SCNN1B	rs3785368	3785368	65	16	23309459	0.351	0.365	0.4898	99.5	0	0	0.241	G:A	23118204	salty taste
SLC2A2	rs5398	5398	39	3	170998041	0.384	0.46	0.0048	79.8	0	0	0.358	G:A	26268603	sweet intake
SLC2A2	rs5400	5400	40	3	171014511	0.251	0.241	0.6076	99.5	0	0	0.14	G:A	31261961	sweet intake
SLC2A2	rs1499821	1499821	39	3	171006940	0.339	0.334	0.928	99.3	0	0	0.212	C:T	26268603	sweet intake
SLC2A2	rs1996220	1996220	39	3	171004659	0.248	0.239	0.6479	99.5	0	0	0.139	A:G	31261961	sweet intake
SLC2A2	rs10513684	10513684	39	3	171006421	0.136	0.135	1	99.3	0	0	0.073	C:T	21283750	sweet intake
SLC2A2	rs11917504	11917504	42	3	171018919	0.227	0.213	0.2905	97.8	0	0	0.121	A:T	26268603	sweet intake
SLC2A2	rs11924032	11924032	41	3	171017310	0.406	0.438	0.1774	99.5	0	0	0.323	G:A	22325160	sweet intake
SLC2A2	rs12696316	12696316	39	3	170989993	0.336	0.333	1	98	0	0	0.211	G:C	this study	sweet intake
SLC2A2	rs3774046	3774046	43	3	171019214	0.341	0.335	0.8884	99.5	0	0	0.213	A:G	this study	sweet intake
SLC2A4	rs2654185	2654185	68	17	7280043	0.391	0.444	0.0343	87.3	0	0	0.333	C:A	31261961	sweet intake
SLC2A4	rs5412	5412	68	17	7280727	0.276	0.277	1	98.5	0	0	0.166	G:A	31261961	sweet intake
SLC2A4	rs5415	5415	68	17	7281162	0.357	0.386	0.1611	99.3	0	0	0.261	C:T	31261961	sweet intake
SLC2A4	rs5418	5418	68	17	7281773	0.451	0.479	0.2812	99	0	0	0.397	A:G	21668369	sweet intake
SLC2A4	rs222847	222847	69	17	7282098	0.073	0.071	1	98.8	0	0	0.037	T:A	20352120	sweet intake
SLC2A4	rs3744405	3744405	70	17	7289936	0.471	0.498	0.307	99	0	0	0.472	A:G	21300347	sweet intake
TAS1R1	rs731024	731024	5	1	6644723	0.316	0.377	0.0026	98.5	0	0	0.252	G:A	32138214	umami taste
TAS1R1	rs4908563	4908563	1	1	6623499	0.527	0.498	0.3162	98.5	0	0	0.471	T:C	19092995	umami taste
TAS1R1	rs4908923	4908923	1	1	6614535	0.234	0.222	0.4035	99	0	0	0.127	A:G	20660057	umami taste
TAS1R1	rs4908932	4908932	4	1	6639847	0.249	0.252	0.9719	98	0	0	0.148	G:T	19092995	umami taste
TAS1R1	rs12041318	12041318	2	1	6632951	0.206	0.197	0.5523	96.8	0	0	0.111	T:C	20660057	umami taste
TAS1R1	rs12080675	12080675	2	1	6626615	0.291	0.289	1	99.5	0	0	0.175	A:C	20660057	umami taste
TAS1R1	rs17492553	17492553	4	1	6636461	0.46	0.498	0.1543	96.5	0	0	0.468	T:C	20660057	umami taste
TAS1R1	rs34160967	34160967	3	1	6635306	0.338	0.339	1	99.8	0	0	0.216	G:A	19625681	umami taste
TAS1R1	rs41278020	41278020	2	1	6631106	0.035	0.035	1	98.5	0	0	0.018	C:T	30518043	umami taste
TAS1R2	rs3935570	3935570	8	1	19167371	0.335	0.374	0.052	97.5	0	0	0.249	G:T	19092995	sweet taste
TAS1R2	rs4920564	4920565	12	1	19179138	0.412	0.426	0.5746	98	0	0	0.308	A:G	19092995	sweet taste
TAS1R2	rs4920566	4920566	13	1	19179824	0.544	0.487	0.0255	99	0	0	0.418	A:G	19092995	sweet taste
TAS1R2	rs6603923	6603923	11	1	19176667	0.307	0.31	0.976	99	0	0	0.191	A:C	22492381	sweet taste
TAS1R2	rs6662276	6662276	7	1	19166893	0.128	0.128	1	99.8	0	0	0.069	C:T	16782140	sweet taste
TAS1R2	rs6662718	6662718	9	1	19169613	0.09	0.095	0.5088	99.8	0	0	0.05	A:G	this study	sweet taste
TAS1R2	rs6685177	6685177	6	1	19156866	0.317	0.314	1	95.3	0	0	0.195	G:A	31261961	sweet taste
TAS1R2	rs7513755	7513755	9	1	19173614	0.156	0.165	0.4177	99	0	0	0.091	T:G	26279452	sweet taste
TAS1R2	rs9662598	9662598	16	1	19191326	0.47	0.458	0.713	99.3	0	0	0.356	G:A	this study	sweet taste
TAS1R2	rs9701796	9701796	15	1	19186129	0.444	0.394	0.0151	98.8	0	0	0.27	C:G	19092995	sweet taste
TAS1R2	rs9988418	9988418	7	1	19166100	0.035	0.035	1	99	0	0	0.018	C:T	31261961	sweet taste
TAS1R2	rs11261089	11261089	6	1	19162033	0.234	0.237	0.9434	99	0	0	0.137	G:C	22492381	sweet taste
TAS1R2	rs12035074	12035074	7	1	19162271	0.417	0.438	0.3837	99.3	0	0	0.324	G:C	31261961	sweet taste
TAS1R2	rs12036097	12036097	7	1	19164483	0.459	0.5	0.1229	97.3	0	0	0.494	G:A	19092995	sweet taste
TAS1R2	rs12038239	12038239	6	1	19160523	0.456	0.466	0.7195	98.5	0	0	0.37	T:C	31261961	sweet taste
TAS1R2	rs12408808	12408808	9	1	19170946	0.398	0.403	0.8816	99	0	0	0.28	G:A	19092995	sweet taste
TAS1R2	rs12565195	12565195	6	1	19156323	0.376	0.407	0.1647	98.8	0	0	0.284	G:T	this study	sweet taste
TAS1R2	rs12567264	12567264	9	1	19169968	0.444	0.46	0.5543	98.8	0	0	0.359	A:T	19092995	sweet taste
TAS1R2	rs28374389	28374389	10	1	19175846	0.328	0.323	0.8899	98	0	0	0.202	T:C	31261961	sweet taste
TAS1R2	rs28410948	28410948	16	1	19188456	0.471	0.449	0.4009	98	0	0	0.34	T:C	31261961	sweet taste
TAS1R2	rs28652778	28652778	16	1	19194995	0.369	0.354	0.5142	98.8	0	0	0.23	C:T	31261961	sweet taste
TAS1R2	rs35874116	35874116	14	1	19181393	0.485	0.455	0.2439	99.3	0	0	0.351	T:C	27247080	sweet taste
TAS1R3	rs188647	188647	20	1	1270329	0.076	0.073	1	98.8	0	0	0.038	G:A	16782140	sweet/umami
TAS1R3	rs307355	307355	18	1	1265154	0.179	0.176	0.9603	98.8	0	0	0.097	C:T	27247080	sweet/umami
TAS1R3	rs307374	307374	20	1	1270359	0.086	0.082	0.9544	98.8	0	0	0.043	C:T	16782140	sweet/umami
TAS1R3	rs3813210	3813210	19	1	1268159	0.133	0.124	0.3145	99.5	0	0	0.066	C:T	19696921	sweet/umami
TAS1R3	rs3845293	3845293	17	1	1258246	0.198	0.19	0.6539	98.3	0	0	0.107	C:A	this study	sweet/umami
TAS1R3	rs3855955	3855955	20	1	1276077	0.377	0.35	0.167	99.3	0	0	0.226	G:A	31261961	sweet/umami
TAS2R16	rs846672	846672	54	7	122990126	0.474	0.466	0.8271	97.8	0	0	0.37	C:A	24083639	bitter taste
TAS2R16	rs860170	860170	54	7	122994970	0.467	0.463	0.9828	98.8	0	0	0.365	T:C	28366770	bitter taste
TAS2R16	rs1525489	1525489	54	7	122993419	0.071	0.073	0.8697	98.8	0	0	0.038	A:G	28915899	bitter taste
TAS2R16	rs6466849	6466849	54	7	122993600	0.281	0.273	0.7187	99.3	0	0	0.163	C:T	28915899	bitter taste
TAS2R16	rs7785882	7785882	54	7	122989444	0.246	0.266	0.1782	99.5	0	0	0.158	A:G	this study	bitter taste
TAS2R16	rs10268496	10268496	54	7	122991912	0.322	0.318	1	98.5	0	0	0.199	T:G	28915899	bitter taste
TAS2R16	rs17614266	17614266	54	7	122992505	0.43	0.424	0.9134	99.3	0	0	0.305	A:G	this study	bitter taste
TAS2R31	rs10845293	10845293	63	12	11030656	0.473	0.5	0.3262	98.5	0	0	0.5	A:A	26024668	bitter taste
TAS2R38 (nearby gene)	rs4726481	4726481	55	7	141968603	0.458	0.462	0.9091	97	0	0	0.362	G:T	31261961	bitter taste
TAS2R38	rs1726866	1726866	55	7	141972905	0.457	0.489	0.2356	96.5	0	0	0.425	A:G	19092995	bitter taste
TAS2R38	rs713598	713598	55	7	141973545	0.46	0.464	0.9428	97.5	0	0	0.366	C:G	19092995	bitter taste
TAS2R38	rs17162635	17162635	56	7	141978163	0.189	0.192	0.9609	98.8	0	0	0.107	T:A	27138342	bitter taste
TAS2R50	rs2218820	2218820	61	12	10978971	0.466	0.5	0.1981	98	0	0	0.497	C:T	31261961	bitter taste
TAS2R50	rs10772397	10772397	62	12	10986084	0.411	0.47	0.0157	99	0	0	0.377	T:C	19092995	bitter taste
TAS2R50	rs1376251	1376251	62	12	10986253	0.426	0.457	0.2187	98.3	0	0	0.353	C:T	19092995	bitter taste
TAS2R50	rs6488334	6488334	62	12	10987845	0.357	0.369	0.5764	98.5	0	0	0.244	C:T	31261961	bitter taste
TRPV1	rs8065080	8065080	67	17	3577153	0.453	0.476	0.3864	99	0	0	0.39	T:C	27247080	salty taste

## Sheet: Tabe S4
Table S4. Effect sizes (beta-coefficients) with low and high 95% confidence limits, and p-values from linear regression for each of the 122 accepted SNPs as the independent variable and each of the three diet outcomes as the dependent variable in additiv (AD) model, D1 dominant major allele model, and D2 dominant minor allele model. The rs7513755 in the TAS1R2 gene and rs34162196 in the OR10G3 ge…
									Sweet food preference score					Sweet intakes per week by FFQ1						Sweet intakes per week by FFQ2
varkod	M	rs	Cromosome	Gene	Haploblock	Position		Model	beta-coefficient	low CI	high CI	p-value		Model	beta-coefficient	low CI	high CI	p-value		Model	beta-coefficient	low CI	high CI	p-value
56	1	rs6577541	1	CA6	26	8948311		AD	0.54	-0.31	1.4	0.21		AD	-1.99	-3.61	-0.36	0.017		AD	-1.28	-2.6	0.03	0.056
56	2							D1	1.83	0.14	3.51	0.034		D1	-3.86	-7.24	-0.49	0.025		D1	-2.92	-5.52	-0.31	0.028
56	3							D2	0.17	-1.05	1.39	0.784		D2	-2.01	-4.24	0.22	0.078		D2	-1.08	-2.95	0.79	0.255
30	1	rs2274328	1	CA6	27	8949385		AD	-0.8	-1.62	0.02	0.055		AD	0.14	-1.44	1.73	0.858		AD	0.11	-1.2	1.42	0.866
30	2							D1	-0.01	-1.53	1.51	0.988		D1	-0.47	-3.22	2.28	0.738		D1	-0.4	-2.79	1.99	0.742
30	3							D2	-1.79	-3	-0.59	0.004		D2	0.72	-1.74	3.19	0.564		D2	0.54	-1.45	2.53	0.595
113	1	rs17032912	1	CA6	30	8955491		AD	-0.18	-1.27	0.91	0.743		AD	2.85	0.79	4.9	0.007		AD	1.4	-0.36	3.16	0.117
113	2							D1	-2.26	-5.76	1.24	0.203		D1	6.51	-0.09	13.11	0.053		D1	2.57	-3.17	8.31	0.378
113	3							D2	0.05	-1.2	1.29	0.94		D2	2.89	0.53	5.25	0.017		D2	1.49	-0.5	3.49	0.142
38	1	rs3765965	1	CA6	31	8961939		AD	0.87	-0.16	1.89	0.097		AD	2.1	0.12	4.08	0.038		AD	2.73	1.1	4.35	0.001
38	2							D1	2.24	-0.64	5.12	0.126		D1	6.36	0.7	12.01	0.028		D1	7.23	2.61	11.85	0.002
38	3							D2	0.83	-0.4	2.06	0.183		D2	1.86	-0.5	4.22	0.122		D2	2.56	0.61	4.51	0.01
31	1	rs2274334	1	CA6	31	8967840		AD	0.07	-1.69	1.82	0.94		AD	-3.5	-6.78	-0.23	0.036		AD	-2.34	-4.94	0.27	0.079
31	2							D1	omitted because of collinearity					D1	omitted because of collinearity					D1	omitted because of collinearity
31	3							D2	0.07	-1.69	1.82	0.94		D2	-3.5	-6.78	-0.23	0.036		D2	-2.34	-4.94	0.27	0.079
46	1	rs4908563	1	TAS1R1	1	6623499		AD	-1.01	-1.9	-0.12	0.026		AD	-0.36	-2.02	1.31	0.673		AD	0.08	-1.34	1.5	0.909
46	2							D1	-1.18	-2.65	0.29	0.115		D1	-0.76	-3.58	2.06	0.594		D1	0.3	-2.14	2.74	0.809
46	3							D2	-1.41	-2.8	-0.01	0.048		D2	-0.22	-2.78	2.35	0.868		D2	-0.04	-2.21	2.12	0.968
103	1	rs12080675	1	TAS1R1	2	6626615		AD	-0.3	-1.47	0.86	0.607		AD	0.75	-1.41	2.9	0.495		AD	0.39	-1.39	2.17	0.667
103	2							D1	1.21	-3.77	6.19	0.632		D1	8.96	1.63	16.29	0.017		D1	0.17	-5.61	5.94	0.955
103	3							D2	-0.42	-1.67	0.82	0.502		D2	0	-2.42	2.41	0.997		D2	0.48	-1.54	2.51	0.639
126	1	rs41278020	1	TAS1R1	2	6631106		AD	-0.27	-2.98	2.43	0.843		AD	9.5	3.45	15.55	0.002		AD	5.44	0.77	10.11	0.023
126	2							D1	omitted because of collinearity					D1	omitted because of collinearity					D1	omitted because of collinearity
126	3							D2	-0.27	-2.98	2.43	0.843		D2	9.5	3.45	15.55	0.002		D2	5.44	0.77	10.11	0.023
107	1	rs12565195	1	TAS1R2	6	19156323		AD	-0.81	-1.66	0.04	0.062		AD	0.98	-0.7	2.66	0.251		AD	0.45	-0.93	1.83	0.519
107	2							D1	-2.06	-3.83	-0.3	0.022		D1	0.88	-2.79	4.54	0.638		D1	1.04	-1.89	3.97	0.484
107	3							D2	-0.65	-1.85	0.55	0.284		D2	1.45	-0.82	3.72	0.208		D2	0.43	-1.5	2.36	0.66
60	1	rs6662718	1	TAS1R2	9	19169613		AD	-1.33	-2.88	0.21	0.091		AD	2.83	-0.4	6.07	0.086		AD	1.65	-0.98	4.29	0.217
60	2							D1	-9.79	-16.54	-3.04	0.005		D1	-6.64	-21.35	8.08	0.375		D1	-5.21	-16.57	6.14	0.365
60	3							D2	-0.97	-2.65	0.7	0.253		D2	3.66	0.19	7.13	0.039		D2	2.28	-0.57	5.13	0.116
70	1	rs7513755	1	TAS1R2	9	19173614		AD	-1.5	-2.79	-0.2	0.024		AD	2.38	-0.15	4.92	0.065		AD	2.16	0.11	4.21	0.039
70	2							D1	-7.04	-10.91	-3.17	0		D1	2.1	-5.4	9.6	0.582		D1	2.58	-3.17	8.33	0.377
70	3							D2	-1.04	-2.58	0.51	0.187		D2	3.11	0.06	6.16	0.046		D2	2.8	0.27	5.32	0.031
50	1	rs4920566	1	TAS1R2	13	19179824		AD	-1.03	-1.93	-0.14	0.024		AD	0.76	-0.91	2.43	0.37		AD	0.06	-1.35	1.47	0.936
50	2							D1	-1.96	-3.73	-0.19	0.031		D1	1.88	-1.27	5.03	0.24		D1	0.51	-2.18	3.19	0.709
50	3							D2	-0.98	-2.21	0.25	0.118		D2	0.47	-1.91	2.85	0.697		D2	-0.17	-2.16	1.83	0.87
80	1	rs9701796	1	TAS1R2	15	19186129		AD	-0.31	-1.34	0.73	0.557		AD	2.49	0.61	4.36	0.01		AD	1.28	-0.27	2.84	0.105
80	2							D1	1.5	-1.41	4.42	0.31		D1	1.82	-3.28	6.91	0.482		D1	1.25	-2.67	5.17	0.53
80	3							D2	-0.68	-1.88	0.53	0.268		D2	3.17	0.93	5.4	0.006		D2	1.63	-0.28	3.53	0.093
120	1	rs28652778	1	TAS1R2	16	19194995		AD	1.13	0.14	2.12	0.025		AD	-0.94	-2.87	0.99	0.339		AD	-0.32	-1.95	1.31	0.698
120	2							D1	1.98	-0.71	4.68	0.147		D1	-3.22	-8.58	2.13	0.237		D1	-1.71	-6.11	2.69	0.444
120	3							D2	1.25	0.05	2.44	0.041		D2	-0.73	-3.03	1.56	0.53		D2	-0.13	-2.09	1.83	0.899
43	1	rs3855955	1	TAS1R3	20	1276077		AD	-0.2	-1.28	0.87	0.71		AD	-2.36	-4.36	-0.37	0.021		AD	-1.53	-3.25	0.2	0.082
43	2							D1	-0.03	-3.56	3.5	0.986		D1	-1.77	-7.95	4.4	0.571		D1	-1.53	-7.29	4.23	0.601
43	3							D2	-0.25	-1.46	0.95	0.681		D2	-2.85	-5.13	-0.57	0.015		D2	-1.74	-3.67	0.19	0.077
86	1	rs10258421	7	GNAT3	50	80502526		AD	-0.31	-2.46	1.85	0.777		AD	3.3	-0.9	7.5	0.123		AD	3.26	-0.09	6.6	0.056
86	2							D1	2.43	-4.53	9.4	0.491		D1	-1.96	-16.83	12.92	0.795		D1	-0.85	-12.24	10.54	0.883
86	3							D2	-0.75	-3.28	1.78	0.56		D2	4.52	-0.27	9.3	0.064		D2	4.47	0.62	8.32	0.023
115	1	rs17260734	7	GNAT3	51	80514039		AD	-0.29	-1.13	0.55	0.496		AD	-1.56	-3.22	0.09	0.064		AD	-1.49	-2.9	-0.07	0.039
115	2							D1	-0.83	-2.2	0.54	0.234		D1	-2.69	-5.38	0	0.05		D1	-1.46	-3.71	0.79	0.2
115	3							D2	0.05	-1.32	1.42	0.942		D2	-1.49	-4.22	1.25	0.285		D2	-2.56	-4.96	-0.17	0.036
15	1	rs1107660	7	GNAT3	51	80520815		AD	-0.16	-1.08	0.77	0.74		AD	-1.59	-3.33	0.15	0.073		AD	-1.21	-2.69	0.27	0.107
15	2							D1	-0.83	-2.85	1.2	0.421		D1	-4.43	-8.07	-0.78	0.018		D1	-2.28	-5.46	0.9	0.159
15	3							D2	0.03	-1.17	1.22	0.964		D2	-1.04	-3.35	1.27	0.374		D2	-1.23	-3.16	0.71	0.213
14	1	rs940541	7	GNAT3	52	80521278		AD	-0.32	-1.25	0.61	0.498		AD	-1.75	-3.5	0	0.049		AD	-1.31	-2.81	0.18	0.085
14	2							D1	-0.78	-2.8	1.23	0.444		D1	-4.42	-8.07	-0.77	0.018		D1	-2.28	-5.48	0.92	0.161
14	3							D2	-0.26	-1.47	0.95	0.673		D2	-1.3	-3.62	1.03	0.272		D2	-1.39	-3.35	0.58	0.164
27	1	rs2091718	7	PTPNR2	58	158511954		AD	-0.11	-1.3	1.07	0.849		AD	-0.64	-2.66	1.37	0.529		AD	-1.73	-3.39	-0.07	0.041
27	2							D1	-1.86	-5.08	1.36	0.255		D1	-1.76	-7.6	4.08	0.552		D1	-2.6	-7.38	2.18	0.284
27	3							D2	0.22	-1.27	1.71	0.775		D2	-0.62	-3.04	1.8	0.612		D2	-2.07	-4.08	-0.06	0.043
12	1	rs846672	7	TAS2R16	54	122990126		AD	0.29	-0.6	1.19	0.517		AD	2.8	1.15	4.45	0.001		AD	1.04	-0.37	2.45	0.146
12	2							D1	-0.16	-1.89	1.57	0.857		D1	4.25	1.08	7.41	0.009		D1	2.53	-0.08	5.14	0.057
12	3							D2	0.66	-0.59	1.91	0.298		D2	3.27	0.9	5.65	0.007		D2	0.66	-1.41	2.72	0.529
117	1	rs17614266	7	TAS2R16	54	122992505		AD	-0.31	-1.25	0.63	0.52		AD	-2.25	-3.99	-0.5	0.012		AD	-0.32	-1.89	1.25	0.689
117	2							D1	-2.64	-4.78	-0.5	0.016		D1	-2.87	-6.87	1.13	0.159		D1	0.86	-3.04	4.77	0.663
117	3							D2	0.3	-0.9	1.51	0.62		D2	-2.81	-5.07	-0.55	0.015		D2	-0.69	-2.61	1.23	0.48
13	1	rs860170	7	TAS2R16	54	122994970		AD	0.27	-0.63	1.17	0.557		AD	2.52	0.87	4.17	0.003		AD	1.13	-0.27	2.53	0.111
13	2							D1	-0.16	-1.9	1.58	0.855		D1	4.21	1.04	7.38	0.01		D1	2.5	-0.12	5.11	0.061
13	3							D2	0.61	-0.65	1.87	0.338		D2	2.75	0.38	5.13	0.024		D2	0.9	-1.15	2.95	0.388
114	1	rs17162635	7	TAS2R38	56	141978163		AD	0.37	-0.94	1.69	0.574		AD	0.75	-1.86	3.36	0.572		AD	2.18	0.12	4.24	0.039
114	2							D1	1.07	-3.87	6.01	0.669		D1	1.75	-8.84	12.34	0.745		D1	1.07	-5.6	7.75	0.751
114	3							D2	0.37	-1.09	1.82	0.62		D2	0.76	-2.08	3.6	0.598		D2	2.78	0.4	5.16	0.022
89	1	rs10772397	12	TAS2R16	62	10986084		AD	-0.76	-1.59	0.06	0.07		AD	1.12	-0.39	2.64	0.143		AD	-0.36	-1.68	0.96	0.591
89	2							D1	-2.09	-3.63	-0.55	0.008		D1	1.16	-1.73	4.05	0.43		D1	-0.48	-3.03	2.07	0.712
89	3							D2	-0.38	-1.61	0.84	0.537		D2	1.83	-0.44	4.11	0.114		D2	-0.5	-2.44	1.44	0.611
17	1	rs1376251	12	TAS2R16	62	10986253		AD	0.63	-0.25	1.5	0.159		AD	-0.7	-2.36	0.95	0.404		AD	0.43	-0.99	1.85	0.548
17	2							D1	-0.33	-2.14	1.48	0.721		D1	-1.31	-4.64	2.03	0.44		D1	0.2	-2.74	3.14	0.893
17	3							D2	1.31	0.13	2.49	0.03		D2	-0.73	-3.04	1.57	0.53		D2	0.71	-1.22	2.64	0.466
122	1	rs34162196	14	OR10G3	64	21569994		AD	2.41	1.01	3.81	0.001		AD	0.87	-1.82	3.56	0.525		AD	2.22	-0.18	4.62	0.069
122	2							D1	-3.37	-10.39	3.66	0.345		D1	0.22	-10.4	10.84	0.968		D1	-1.61	-13.05	9.83	0.781
122	3							D2	2.91	1.43	4.38	0		D2	1.04	-1.93	4.02	0.489		D2	2.63	0.07	5.19	0.044
123	1	rs35260863	14	OR10G3	64	21575814		AD	2.42	0.95	3.89	0.001		AD	-0.54	-3.23	2.16	0.695		AD	1.19	-1.17	3.55	0.318
123	2							D1	-3.34	-10.16	3.48	0.335		D1	0.76	-9.07	10.59	0.879		D1	-0.77	-11.22	9.69	0.885
123	3							D2	3.01	1.45	4.57	0		D2	-0.75	-3.79	2.28	0.625		D2	1.44	-1.11	3.99	0.265
18	1	rs1421085	16	FTO	66	53767042		AD	0.31	-0.57	1.2	0.483		AD	1.31	-0.41	3.03	0.134		AD	0.93	-0.5	2.36	0.199
18	2							D1	0.77	-1.03	2.57	0.398		D1	4.21	0.76	7.66	0.017		D1	2.36	-0.48	5.2	0.103
18	3							D2	0.23	-0.96	1.43	0.699		D2	0.52	-1.82	2.86	0.66		D2	0.65	-1.33	2.63	0.519
77	1	rs8050136	16	FTO	66	53782363		AD	0.15	-0.76	1.06	0.749		AD	1.15	-0.58	2.88	0.189		AD	0.81	-0.62	2.25	0.264
77	2							D1	0.83	-1.01	2.67	0.374		D1	4.26	0.82	7.71	0.016		D1	2.44	-0.4	5.27	0.091
77	3							D2	-0.1	-1.33	1.13	0.873		D2	0.19	-2.15	2.54	0.871		D2	0.37	-1.6	2.35	0.71
81	1	rs9939609	16	FTO	66	53786615		AD	0.15	-0.76	1.06	0.749		AD	1.26	-0.48	3	0.154		AD	0.81	-0.62	2.25	0.264
81	2							D1	0.83	-1.01	2.67	0.374		D1	4.13	0.66	7.61	0.02		D1	2.44	-0.4	5.27	0.091
81	3							D2	-0.1	-1.33	1.13	0.873		D2	0.44	-1.9	2.79	0.71		D2	0.37	-1.6	2.35	0.71
40	1	rs3785368	16	SCNN1B	65	23309459		AD	1.14	0.21	2.07	0.016		AD	1.41	-0.31	3.14	0.108		AD	1.37	-0.09	2.84	0.066
40	2							D1	2.46	0.2	4.71	0.033		D1	3.84	-0.13	7.81	0.058		D1	3.82	0.43	7.21	0.027
40	3							D2	1.16	-0.03	2.35	0.056		D2	1.2	-1.09	3.49	0.301		D2	1.12	-0.8	3.03	0.25

## Sheet: Table S5
Table S6. Phenotype comparison in mothers by rs3785368 (SCNN1B gene) variation. Sequencing had failed in 2 samples leaving 185 mothers in the model.
	Minor allele AA (n=108)	Major allele GT/TG/GG (n=77)	p-value
Dietary outcomes in mothers, mean (95%CI)1
Sweet preference score	27.2 (26.7, 27.8)	29.2 (27.2, 31.2)	0.057
Bitter preference score	34.1 (33.1, 35.1)	32.6 (29.0, 36.2)	0.417
Sour preference score	28.3 (27.7, 28.9)	27.4 (25.3, 29.4)	0.412
Umami preference score	24.4 (24.0, 24.8)	23.1 (21.7, 24.6)	0.094
Sweet food intake/week (FFQ1)	10.0 (8.9,11.2)	13.9 (10.1, 17.7)	0.058
Sweet food intake/week (FFQ2)	9.1 (8.1, 10.1)	12.9 (9.7, 16.2)	0.027
Bitter food intake/week (FFQ1)	8.5 (7.4, 9.6)	9.2 (5.7, 12.7)	0.718
Bitter food intake/week (FFQ2)	15.0 (13.0, 17.1)	15.2 (8.5, 21.9)	0.97
Sour food intake/week (FFQ1)	8.1 (7.4, 8.9)	9.9 (7.4, 12.4)	0.178
Sour food intake/week (FFQ2)	10.1 (9.1, 11.2)	8.8 (5.4, 12.3)	0.481
Umami food intake/week (FFQ1)	14.2 (12.9, 15.5)	12.4 (8.1, 16.8)	0.445
Umami food intake/week (FFQ2)	12.0 (11.0, 13.0)	14.5 (11.3, 17.8)	0.141
Dietary outcomes in children, mean (95%CI)2
Sweet food intake/week at 19 months of age	3.8 (3.1, 4.6)	4.2 (1.6, 6.7)	0.799
Sweet food intake/week at 35 months of age	7.9 (6.7, 9.1)	9.4 (5.5, 13.3)	0.458
Sweet food intake/week at 35 months of age	165 (139, 190)	193 (106, 280)	0.542
Secondary outcomes, mean (95%CI)
BMI	24.1 (23.5, 24.7)	26.0 (24.0, 27.9)	0.07
DMFS3	11.3 (9.6,12.9)	7.9 (1.9,13.9)	0.29
1) Means and 95%CI adjusted for mothers BMI.
2) Means and 95%CI adjusted for the mother´s BMI and the child´s zBMI.
3) Sum of decayed, missing and filled permanent tooth surfaces. Means and 95%CI adjusted for age at the oral examination.

## Sheet: Table S6
Table S7. Phenotype comparison in mothers by rs6577541 (CA6 gene) variation. Sequencing had failed in 17 samples leaving 170 mothers in the model.
	Minor allele GG (n=73)	Major allele GC/CG/CC (n=97)	p-value
Dietary outcomes in mothers, mean (95%CI)1
Sweet preference score	27.3 (26.4, 28.2)	27.6 (26.8, 28.3)	0.651
Bitter preference score	34.5 (33.0, 36.0)	34.3 (33.0, 35.5)	0.776
Sour preference score	28.2 (27.3, 29.1)	28.3 (27.5, 29.1)	0.91
Umami preference score	24.6 (23.9, 25.2)	24.1 (23.6, 24.6)	0.258
Sweet food intake/week (FFQ1)	11.8 (10.1,13.5)	9.8 (8.3, 11.2)	0.078
Sweet food intake/week (FFQ2)	9.9 (8.5, 11.4)	8.9 (7.7, 10.1)	0.255
Bitter food intake/week (FFQ1)	8.9 (7.3, 10.6)	8.3 (6.9, 9.7)	0.558
Bitter food intake/week (FFQ2)	15.6 (13.1, 18.5)	15.8 (13.1, 18.5)	0.936
Sour food intake/week (FFQ1)	8.8 (7.6, 9.9)	8.0 (7.0, 9.0)	0.287
Sour food intake/week (FFQ2)	10.9 (9.3, 12.5)	9.5 (8.2, 10.8)	0.118
Umami food intake/week (FFQ1)	14.2 (12.1, 16.3)	14.6 (12.8, 16.3)	0.801
Umami food intake/week (FFQ2)	12.2 (10.7, 13.7)	12.6 (11.3, 13.8)	0.734
Dietary outcomes in children, mean (95%CI)2
Sweet food intake/week at 19 months of age	3.1 (2.0, 4.3)	4.2 (3.3, 5.1)	0.154
Sweet food intake/week at 35 months of age	7.2 (5.3, 9.1)	8.2 (6.8, 9.6)	0.407
Sweet food intake/week at 35 months of age	165 (122, 208)	167 (135, 199)	0.934
Secondary outcomes, mean (95%CI)
BMI	24.6 (23.7, 25.6)	24.0 (23.2, 24.8)	0.326
DMFS3	11.4 (8.7,14.1)	11.4 (9.1,13.6)	0.998
1) Means and 95%CI adjusted for mothers BMI.
2) Means and 95%CI adjusted for the mother´s BMI and the child´s zBMI.
3) Sum of decayed, missing and filled permanent tooth surfaces. Means and 95%CI adjusted for age at the oral examination.
